# Supplementary material for: Effects of Different Degrees of Gelatinization on Structural, Physicochemical and Digestive Properties of Kudzu Starch
Source: Foods. 2025 Oct 23;14(21):3614. doi: 10.3390/foods14213614 (PMC12607623; doi:10.3390/foods14213614)
Supplement: Supplementary file 1 [file foods-14-03614-s001.zip]

Archive with 1 entries (1 files):
- foods-3925787-supplementary.pdf
